# Supplementary material for: An Association between Diet and MC4R Genetic Polymorphism, in Relation to Obesity and Metabolic Parameters—A Cross Sectional Population-Based Study
Source: Int J Mol Sci. 2021 Nov 7;22(21):12044. doi: 10.3390/ijms222112044 (PMC8584592; doi:10.3390/ijms222112044)
Supplement: Supplementary file 1 [file ijms-22-12044-s001.zip]

Archive with 1 entries (1 files):
- ijms-1433866-supplementary.pdf
